# Supplementary material for: The genus Nelcyndana Stål (Hemiptera, Cicadidae, Taphurini) with description of three new species from Borneo
Source: Zookeys. 2010 Oct 11;(61):11–31. doi: 10.3897/zookeys.61.487 (PMC3088350; doi:10.3897/zookeys.61.487)
Supplement: XML Treatment for Nelcyndana [file zookeys.61.487-treatment1.xml]

<!DOCTYPE tp:taxon-treatment
  PUBLIC "-//TaxonX//DTD Taxonomic Treatment Publishing DTD v0 20100105//EN" "tax-treatment-NSO.dtd">
<tp:taxon-treatment xmlns:tp="http://www.plazi.org/taxpub"><tp:treatment-meta><mixed-citation publication-type="journal"><person-group><name><surname>Duffels</surname><given-names>Joannes Petrus</given-names></name></person-group><article-title>The genus <italic>Nelcyndana</italic> Stål (Hemiptera, Cicadidae, Taphurini) with description of three new species from Borneo</article-title><source>Zookeys</source><day>11</day><month>10</month><year>2010</year><volume>2010</volume><issue>61</issue><fpage>11</fpage><lpage>31</lpage><pub-id pub-id-type="doi">10.3897/zookeys.61.487</pub-id></mixed-citation></tp:treatment-meta><tp:nomenclature><tp:taxon-name>
                        <tp:taxon-name-part taxon-name-part-type="genus">Nelcyndana</tp:taxon-name-part>
                    </tp:taxon-name><tp:taxon-authority>Distant, 1906</tp:taxon-authority><tp:nomenclature-citation-list><tp:nomenclature-citation><tp:taxon-name>Tibicen (Nelcynda)</tp:taxon-name><comment><xref ref-type="bibr" rid="B18">Stål 1870: 716</xref></comment></tp:nomenclature-citation><tp:nomenclature-citation><tp:taxon-name>Nelcynda</tp:taxon-name><comment><xref ref-type="bibr" rid="B6">Distant 1905: 35</xref></comment></tp:nomenclature-citation><tp:nomenclature-citation><tp:taxon-name>Nelcyndana</tp:taxon-name><comment><xref ref-type="bibr" rid="B7">Distant 1906: 130</xref> (nom. nov. pro <tp:taxon-name>Tibicen (Nelcynda)</tp:taxon-name> Stål [nec <tp:taxon-name>Nelcynda</tp:taxon-name> Walker 1862], <xref ref-type="bibr" rid="B17">Moulton 1923: 156, 157, 166</xref>; <xref ref-type="bibr" rid="B14">Metcalf 1963: 233–234</xref>; <xref ref-type="bibr" rid="B10">Duffels &amp; Van der Laan 1985: 245</xref>; <xref ref-type="bibr" rid="B3">Chou et al. 1997: 80, 86</xref>; <xref ref-type="bibr" rid="B16">Moulds 2005: 393, 437</xref>; <xref ref-type="bibr" rid="B13">Lee 2010: 14, 26</xref>. [For further references before 1980 see: <xref ref-type="bibr" rid="B14">Metcalf 1963</xref> and <xref ref-type="bibr" rid="B10">Duffels &amp; Van der Laan 1985</xref>].</comment></tp:nomenclature-citation><!--PageBreak--></tp:nomenclature-citation-list></tp:nomenclature><tp:treatment-sec sec-type="Type species"><title>Type species:</title><p><tp:taxon-name>Tibicen (Nelcynda) tener</tp:taxon-name> Stål 1870 by monotypy.</p></tp:treatment-sec><tp:treatment-sec sec-type="Diagnosis"><title>Diagnosis.</title><p>Small cicadas: body length male: 8.1–11.7 mm, female: 9.0–12.4 mm. Head slightly wider than pronotum collar. Vertex black, or reddish brown with a pair of paramedian, squarish, black markings or a pair of spots next to the paired ocelli. Postclypeus protruding weakly to fairly strongly with glabrous nose. Rostrum reaching beyond posterior margin of middle coxae or to anterior margin of hind coxae or beyond. Pronotum slightly wider than mesonotum. Mesonotum with a pair of paramedian, juxtaposed, black, obconical spots and a pair of black to black-brown lateral sigillae. Fore femora with four spines along lower ridge. Tegmina and wings hyaline, wings with four apical areas. Male operculum sickle-shaped and with adjacent setae, margins and apical third with long setae. Timbal with 6–7 ribs and faint intercalary ribs. Pygofer with about equitriangular dorsal beak with long and narrow apex; basal pygofer lobes very long reaching either to about apex of anal segment; upper pygofer lobes mostly distinctly separated from, but sometimes fused with, basal pygofer lobes. Uncus absent. Claspers juxtaposed and different in shape. Theca either with one strong, chitinized appendage, apically divided in two stems, or a pair of more or less similar appendages. Aedeagal basal plates in ventral view triangular to oval. Ventral rib of aedeagal basal plate rod-like and suspended with attachments only at ends.</p></tp:treatment-sec><tp:treatment-sec sec-type="Key to the males of Nelcyndana"><title>Key to the males of <tp:taxon-name>Nelcyndana</tp:taxon-name></title><table-wrap content-type="key" position="anchor" orientation="portrait"><table><tbody><tr><td rowspan="1" colspan="1">1.</td><td rowspan="1" colspan="1">Anterior and ventral parts of postclypeus yellowish to reddish brown. Philippines</td><td rowspan="1" colspan="1"><tp:taxon-name>Nelcyndana tener</tp:taxon-name></td></tr><tr><td rowspan="1" colspan="1">–</td><td rowspan="1" colspan="1">Anterior and ventral parts of postclypeus black with either a yellowish to reddish brown glabrous nose or an oblong area of the same colour reaching from nose toward clypeal suture. Borneo </td><td rowspan="1" colspan="1">2</td></tr><tr><td rowspan="1" colspan="1">2.</td><td rowspan="1" colspan="1">Head width: 3.8–4.0 mm. Abdominal tergite 2 with a black transverse fascia along anterior margin, a reddish brown fascia at about half-length and a yellow-brown fascia along posterior margin. Borneo</td><td rowspan="1" colspan="1"><tp:taxon-name>Nelcyndana mulu</tp:taxon-name></td></tr><tr><td rowspan="1" colspan="1">–</td><td rowspan="1" colspan="1">Head width: 2.8–3.3 mm. Abdominal tergite 2 black with a pair of paramedian yellow-brown spots at posterior margin. Borneo</td><td rowspan="1" colspan="1">3</td></tr><tr><td rowspan="1" colspan="1">3.</td><td rowspan="1" colspan="1">Male genitalia as in <xref ref-type="fig" rid="F3">fig. 6</xref></td><td rowspan="1" colspan="1"><tp:taxon-name>Nelcyndana borneensis</tp:taxon-name></td></tr><tr><td rowspan="1" colspan="1">–</td><td rowspan="1" colspan="1">Male genitalia as in <xref ref-type="fig" rid="F5">fig. 9</xref></td><td rowspan="1" colspan="1"><tp:taxon-name>Nelcyndana vantoli</tp:taxon-name></td></tr></tbody></table></table-wrap></tp:treatment-sec><tp:taxon-treatment><tp:treatment-meta><mixed-citation publication-type="journal"><person-group><name><surname>Duffels</surname><given-names>Joannes Petrus</given-names></name></person-group><article-title>The genus <italic>Nelcyndana</italic> Stål (Hemiptera, Cicadidae, Taphurini) with description of three new species from Borneo</article-title><source>Zookeys</source><day>11</day><month>10</month><year>2010</year><volume>2010</volume><issue>61</issue><fpage>11</fpage><lpage>31</lpage><pub-id pub-id-type="doi">10.3897/zookeys.61.487</pub-id></mixed-citation></tp:treatment-meta><tp:nomenclature><tp:taxon-name>
                        <tp:taxon-name-part taxon-name-part-type="genus">Nelcyndana</tp:taxon-name-part>
                        <tp:taxon-name-part taxon-name-part-type="species">tener</tp:taxon-name-part>
                    </tp:taxon-name><tp:taxon-authority>(Stål, 1870)</tp:taxon-authority><xref ref-type="fig" rid="F1">Figs 1–2</xref><tp:nomenclature-citation-list><tp:nomenclature-citation><tp:taxon-name>Tibicen (Nelcynda) tener</tp:taxon-name><comment><xref ref-type="bibr" rid="B18">Stål 1870: 716</xref>. Lectotype ♂: “Ins. / Philipp”, “Semper”, “Tibicen / tener / ♂ Stål”, “Typus” [printed in black cadre; red paper], “NHRS-HEMI 000000009” [examined].</comment></tp:nomenclature-citation><tp:nomenclature-citation><tp:taxon-name>Tibicen tener</tp:taxon-name><comment><xref ref-type="bibr" rid="B4">Distant 1890</xref>: Pl. vi, figs 5, 5a-b; <xref ref-type="bibr" rid="B5">Distant 1892: 130</xref>.</comment></tp:nomenclature-citation><tp:nomenclature-citation><tp:taxon-name>Nelcyndana tener</tp:taxon-name><comment><xref ref-type="bibr" rid="B7">Distant 1906: 139</xref> (Equals <tp:taxon-name>Tibicen (Nelcynda) tener</tp:taxon-name> Stål); <xref ref-type="bibr" rid="B17">Moulton 1923: 157</xref>; <xref ref-type="bibr" rid="B14">Metcalf 1963: 234–235</xref>; <xref ref-type="bibr" rid="B10">Duffels &amp; Van der Laan 1985: 245</xref>; <xref ref-type="bibr" rid="B13">Lee 2010</xref>:<!--PageBreak--> 14, 26 [For further references before 1980 see: <xref ref-type="bibr" rid="B14">Metcalf 1963</xref> and <xref ref-type="bibr" rid="B10">Duffels &amp; Van der Laan 1985</xref>]. Not: <tp:taxon-name>Nelcyndana tener</tp:taxon-name>; <xref ref-type="bibr" rid="B22">Zaidi and Ruslan 1997: 232</xref>[The specimen mentioned here from Pahang, Rompin probably belongs to a new undescribed species endemic to the Malayan Peninsula]; <xref ref-type="bibr" rid="B23">Zaidi and Ruslan 1998: 369</xref>; <xref ref-type="bibr" rid="B21">Zaidi et al. 2000b: 217</xref>; <xref ref-type="bibr" rid="B20">Zaidi et al. 2000a: 331</xref>; <xref ref-type="bibr" rid="B19">Zaidi et al. 2004: 131–133, 137</xref>. [The specimens mentioned in these publications come from Borneo (Sabah and Sarawak), and belong to one of the species from Borneo described here as new to science or to another new species.]</comment></tp:nomenclature-citation></tp:nomenclature-citation-list></tp:nomenclature><tp:treatment-sec sec-type="General"><title>General.</title><p>The identity of <tp:taxon-name>Nelcyndana tener</tp:taxon-name> is established by the description given below. I have tried to find more specimens of <tp:taxon-name>Nelcyndana tener</tp:taxon-name> in various collections, but did not find one.</p><p><tp:taxon-name>Nelcyndana tener</tp:taxon-name> can be distinguished from the other species of the genus from Borneo described here by the yellowish to reddish brown anterior and ventral parts of the postclypeus and the unpaired appendage of the theca. The Borneo species have a differently coloured postclypeus and a pair of more or less similar thecal appendages.</p></tp:treatment-sec><tp:treatment-sec sec-type="Lectotype designation for Nelcyndana tener (Stål)"><title>Lectotype designation for <tp:taxon-name>Nelcyndana tener</tp:taxon-name> (Stål).</title><p>Dr Gunvi Lindberg, curator of the Swedish Museum of Natural History, Stockholm, kindly sent me the type specimens of <tp:taxon-name>Nelcyndana tener</tp:taxon-name> for examination, viz., one male labelled holotype and <!--PageBreak-->two females labelled paratype. She also wrote me: …’ all curators seem to agree that the [type] labels are from the 20th century (thus not from Stål)’. In order to establish the identity of <tp:taxon-name>Nelcyndana tener</tp:taxon-name>, I designate here the male type specimen as the lectotype of <tp:taxon-name>Nelcyndana tener</tp:taxon-name> and the female type specimens as paralectotypes.</p><p>The lectotype is very fragile and partly damaged: the apical half of the wings is missing and the right tegmen is somewhat glued together; sternite 8 is partly damaged; the abdomen is glued to the head and thorax. The pygofer is taken out for the greater part. It is most likely that this damage to the lectotype was caused by an earlier student attempting to pull out the pygofer. The most characteristic feature of the genus <tp:taxon-name>Nelcyndana</tp:taxon-name>, viz., the four instead of five apical areas of the wing, already mentioned by <xref ref-type="bibr" rid="B18">Stål (1870)</xref> in his original description of the genus and the species, is not visible anymore in the lectotype.</p><p>The two paralectotypes are in good condition. One paralectotype bears the following labels: “Ins. / Philipp”, “Semper”, “Tibicen / tener Stål”, “Allotypus” [printed in black cadre; red paper], “NHRS-HEMI 000000010”. The other paralectotype bears the labels: “Ins. / Philipp”, “Semper”, “Tibicen / tener Stål / ♀”, “Paratypus” [printed in black cadre; red paper], “NHRS-HEMI 000000011”</p><fig id="F1" position="float" orientation="portrait"><label>Figures 1–2.</label><caption><p><tp:taxon-name>Nelcyndana tener</tp:taxon-name>, male lectotype. <bold>1</bold> pygofer in ventral view <bold>2</bold> appendage of theca. <bold>at</bold> appendage of theca; <bold>cl</bold> clasper; <bold>db</bold> dorsal beak; <bold>lcl</bold> lateral clasper lobe.</p></caption><graphic xmlns:xlink="http://www.w3.org/1999/xlink" xlink:href="ZooKeys-061-011-g001.jpg" position="float" orientation="portrait" xlink:type="simple"/></fig></tp:treatment-sec><tp:treatment-sec sec-type="Description of male lectotype"><title>Description of male lectotype.</title><p>Ground colour reddish brown.</p><sec sec-type="Head"><title>Head.</title><p>Vertex reddish brown with a pair of comma-shaped dark brown markings next to paired ocelli, a faint brownish ring around each of the ocelli, and dark brown colouration along mediodistal margin of eye. Postclypeus protruding weakly, yellowish to light reddish brown, dorsally with a pair of lateral dark brown spots, anterior and ventral parts of postclypeus with two paramedian series of 7 dark reddish brown transverse grooves. Anteclypeus light reddish brown without marking. Rostrum yellowish brown with brown apex reaching beyond posterior margin of middle coxae. Lorum black but anterior third reddish brown. Gena light reddish brown with a black line along posterior eye margin. Antenna, supra-antennal plate and vertex lobe yellowish brown to reddish brown.</p></sec><sec sec-type="Thorax"><title>Thorax.</title><p>Pronotum with a pair of large, rounded rectangular, dark reddish brown to black brown markings that are enclosed by the reddish brown anterior margin of pronotum, the light reddish brown pronotum collar, and a broad median, light reddish brown fascia that strongly widens to anterior margin of pronotum and to pronotum collar. A lanceolate black-brown marking connects the broadly black-brown anterior and posterior oblique fissures.</p></sec><sec sec-type="Mesonotum"><title>Mesonotum</title><p>with a pair of paramedian, black-brown, obconical spots, those are fused at anterior margin of mesonotum and reach to one fourth of mesonotum disk. Scutal depressions in front of cruciform elevation with light brownish suffusion. Lateral sigillae clouded with dark brown and anteriorly slightly wider than anterior part of paramedian obconical spots, gradually narrow to their distal ends near anterior angles of cruciform elevation. Cruciform elevation yellowish.</p></sec><sec sec-type="Legs"><title>Legs.</title><p>Yellow-brown to brownish. Fore femora with four yellow-brown spines with brown apices: a long spine at proximal end of lower ridge of femur, a second spine, half as long as proximal spine, at half-length of lower ridge, a third spine, one third as<!--PageBreak--> long as proximal spine, at three fifths of lower ridge, and a tiny spine near distal end of lower ridge.</p></sec><sec sec-type="Tegmina and wings"><title>Tegmina and wings.</title><p>Hyaline. Venation of tegmina and wings brownish to reddish brown variegated with dark brown.</p></sec><sec sec-type="Operculum"><title>Operculum.</title><p>Sickle-shaped with narrowly rounded apex reaching to almost anterior margin of abdominal segment 2, strongly narrowed from base to one fourth of its length, and gradually narrowing from one fourth of length to apex. Apical half with sparse long setae, especially along operculum margins.</p></sec><sec sec-type="Abdomen"><title>Abdomen.</title><p>Timbal with 7 evenly spaced long ribs and very faint intercalary ribs. Tergite 1 dark reddish brown, tergites 2–7 with a laterally widening, dark reddish brown fascia along anterior margin, medially reaching to half-length or two thirds of tergite, and a laterally narrowing reddish brown fascia; tergite 3 also with a narrow yellowish fascia along posterior margin. Tergite 8 with a laterally narrowing dark reddish brown fascia along anterior segment margin and a laterally narrowing reddish brown fascia, both two fifths as long as tergite and a yellowish fascia along posterior margin, one fifth as high as the tergite. Sternite 2 yellowish, sternites 3 to 6 and anterior half of sternite 7 reddish brown, posterior half of sternite 7 and whole sternite 8 yellowish.</p></sec><sec sec-type="Genitalia"><title>Genitalia</title><p>(<xref ref-type="fig" rid="F1">Figs 1–2</xref>). Pygofer with convex lateral sides. Dorsal beak about equitriangular, brownish and with somewhat darker brown, fairly long and narrow apex. Basal pygofer lobe long and weakly convex, narrowed to acute apex, that is incurved and reaches to half-length of anal segment. Upper pygofer lobe very short, rounded and widely separated from basal pygofer lobe. Claspers juxtaposed, fairly narrow, incurved; lateral margin distinctly concave at base and weakly convex to narrow and slightly outcurved apex; medial margin very weakly convex; lateral clasper lobes protruding and spherical. Theca with one strongly chitinized appendage (<xref ref-type="fig" rid="F1">Fig. 2</xref>), which is apically divided in a long, curved, dagger-shaped stem with a strong spine at base and a shorter, more widened, dagger ending in an acute spine. Aedeagal basal plates in ventral view triangular.</p></sec></tp:treatment-sec><tp:treatment-sec sec-type="Description of female paralectotypes"><title>Description of female paralectotypes.</title><p>There are two female paralectotypes, one fully coloured and one with obsolete marking. A description of the fully coloured female follows here:</p><sec sec-type="Head"><title>Head.</title><p>As in male lectotype but anteclypeus black-brown with light brownish anterior margin and keel, and vertex with additional dark brown marking between paired ocelli and eyes.</p></sec><sec sec-type="Thorax"><title>Thorax.</title><p>Pronotum as in male lectotype. Mesonotum as in male lectotype but paramedian obconical spots reaching to one third of mesonotum disk and lateral sigillae black-brown.</p></sec><sec sec-type="Legs, tegmina and wings"><title>Legs, tegmina and wings.</title><p>As in male lectotype.</p></sec><sec sec-type="Operculum"><title>Operculum.</title><p>Basal half broad, narrowed at half its length to two thirds of basal width; apical part curved mediad with narrowly rounded apex reaching to just beyond anterior margin of sternite 2.</p></sec><sec sec-type="Abdomen"><title>Abdomen.</title><p>Tergite 1 light reddish brown. Tergite 2 reddish brown with laterally narrowing, black fascia along anterior margin medially reaching to two fifths of seg<!--PageBreak-->ment length. Tergites 3–7 with a laterally widening, black fascia along anterior margin, medially reaching to half or three fifths of segment length, a slightly narrower reddish brown fascia at about half-length of tergite and a narrow yellowish green fascia along posterior margin. Tergite 8 with laterally narrowing, black fascia along anterior margin medially reaching to one fourth of segment length, a broad reddish brown fascia and a fairly narrow, yellowish green fascia along posterior margin. Sternite 2 with dark brown transverse marking, sternites 3 to 6 with dark brown transverse band, which is a little less than half as wide as sternite and reaches from anterior sternite margin to two thirds or three fourths of sternite length. Sternite 7 medially dark brown. Segment 9 dorsally with a pair of oblong, paramedian, black-brown markings reaching from anterior margin of segment to three fourths of its length, and laterally with a pair of, round, black-brown spots.</p><p>The female paralectotype with the more obsolete marking has no marking on anteclypeus, no additional brown marking on vertex, very light brown lateral sigillae on mesonotum, light reddish brown abdominal tergites with much narrower black marking along their anterior margins, and only small brown median spots on sternites 5 and 6.</p></sec><sec sec-type="Measurements"><title>Measurements</title><p>(in mm; 1♂, 2♀). –Body length ♂: 10.2 ♀: 11.5; tegmen length ♂: 10.9, ♀: 12.9–13.5; head width ♂: 3.2, ♀: 3.7–3.8; pronotum width ♂: 3.1, ♀: 3.6–3.7.</p></sec><sec sec-type="Distribution"><title>Distribution.</title><p>The type specimens of <tp:taxon-name>Nelcyndana tener</tp:taxon-name> bear a label with the unspecified locality “Ins. / Philipp”. I have tried to find more specimens of this species in various collections, but did not find one. <xref ref-type="bibr" rid="B13">Lee (2010)</xref> recorded <tp:taxon-name>Nelcyndana tener</tp:taxon-name> from Mindanao, Philippines, but this record needs confirmation since several undescribed species of <tp:taxon-name>Nelcyndana</tp:taxon-name> occur in the Philippines.</p></sec></tp:treatment-sec></tp:taxon-treatment><tp:taxon-treatment><tp:treatment-meta><mixed-citation publication-type="journal"><person-group><name><surname>Duffels</surname><given-names>Joannes Petrus</given-names></name></person-group><article-title>The genus <italic>Nelcyndana</italic> Stål (Hemiptera, Cicadidae, Taphurini) with description of three new species from Borneo</article-title><source>Zookeys</source><day>11</day><month>10</month><year>2010</year><volume>2010</volume><issue>61</issue><fpage>11</fpage><lpage>31</lpage><pub-id pub-id-type="doi">10.3897/zookeys.61.487</pub-id></mixed-citation></tp:treatment-meta><tp:nomenclature><tp:taxon-name>
                        <tp:taxon-name-part taxon-name-part-type="genus">Nelcyndana</tp:taxon-name-part>
                        <tp:taxon-name-part taxon-name-part-type="species">borneensis</tp:taxon-name-part>
		                    <object-id xmlns:xlink="http://www.w3.org/1999/xlink" xlink:type="simple">urn:lsid:zoobank.org:act:EF857435-0490-41F5-B69C-C8A62CA07F93</object-id>
                    </tp:taxon-name><tp:taxon-authority>Duffels</tp:taxon-authority><tp:taxon-status xmlns:xlink="http://www.w3.org/1999/xlink" xlink:type="simple">sp. n.</tp:taxon-status><xref ref-type="fig" rid="F2">Figs 3</xref><xref ref-type="fig" rid="F3">5</xref><xref ref-type="fig" rid="F4">7</xref></tp:nomenclature><tp:treatment-sec sec-type="Type material"><title>Type material.</title><p>24♂ 23♀. <bold>Holotype</bold> ♂: <bold>Malaysia: Sabah:</bold> “RMNH Leiden E SABAH / Lahad Datu, 60 km W of: / Danum Valley Field Centre / at junction Sg Segama and / Sg Palum Tambun, 150 m / 4°58"N 117°48'E”, “At light. Bridge of Segama. / 19 Mar 1987, 18.30–21.30. / Clearing, edge of untouched / evergr. lowl. rainforest / leg. Van Tol &amp; Huisman” (RMNH). <bold>Paratypes: Malaysia: Sabah:</bold> same data as holotype, 3♀ (RMNH), same data as holotype but: 17 &amp; 18.iii.1987, 18.30–21.00, 1♂ 2♀ (RMNH), 20.iii.1987, 18.20–21.00, 1♂ 2♀ (RMNH), clearing nr E trail, 21.ii.1987, 18.30–20.30, 1♀ (RMNH); 60 km W Lahad Datu, DVFC, nr Segama bridge, 4°58'N 117°43'E, 20.x.1987, 150 m, J. Huisman &amp; R. de Jong, 1♂ (RMNH); 60 km W of Lahad Datu, road Kg Silam – DVFC, km 68.5, 4°58'N 117°48'E, 150 m, 24.iii.1987, ML-light, J. Huisman, 1♂ (RMNH); Danum Valley, 5°01'N 117°47'E, 10.ix.1987, 100 m, A.H. Kirk-Spriggs, nmw<!--PageBreak--> Sabah (Borneo) Expedition, nmw. z 1987, 094, light trap sample roadside, secondary forest, 2♂ (NMWC), same data but: 11.ix.1987, 1♂ 2♀ (nmwc), 14.x.1987, 1♀ (NMWC); Danum Valley, 5°01'N 117°47'E, 30.ix.1987, 200 m, A.H. Kirk-Spriggs, nmw Sabah (Borneo) Expedition, nmw., z 1987, 094, lowland mixed dipterocarp forest, Grid EZ, light trap sample, understory forest, 1♂ 2♀ (nmwc); Danum Valley, 70 km W Lahad Datu, Field Centre, Main Trail West 0 North 5, 150 m, 15.xii.1989, sample Sab. 69, secondary vegetation/canopy/primary forest margin, at light, M.J. &amp; J.P. Duffels, 1♂ (ZMAN); Bettotan, nr. Sandakan, 17.viii.1927, C.B.K. &amp; H.M.P. F.M.S. Museums, ex. F.M.S. Museum, B.M. 1955–354, 1♂ (BMNH), same data but 24.vii.1927, 1♂ (BMNH); Sungai Darling, 60 m W Sandakan, 26.xi.1989, sample Sab. 43, secondary forest understorey, at light, M.J. &amp; J.P. Duffels, 1♀ (ZMAN). <bold>Sarawak:</bold> Foot of Mt. Dullit, junction of rivers Tinjar &amp; Lejok, 25.viii.1932, Light trap, Oxford Univ. Exp. B.M. Hobby &amp; A.W. Moore B.M. 1933–254, 2♂ 3♀ (BMNH), same data but 28.viii.1932, 1♀ (BMNH), 31.viii.1932, 1♂ 1♀ (BMNH), 6.x.1932, 1♂ (BMNH); Gunung Mulu Nat. Park, Site 7, Long Pala (Base), 324450, 50 m, Alluvial/secondary forest, Acl-understorey, J.D. Holloway, RGS Mulu exped., B.M. 1978–206, 4♂ 4♀ (BMNH). <bold>Brunei:</bold> Temburong District, ridge NE of Kuala Belalong, approx. 300 <!--PageBreak-->m, x.1992, J.H. Martin, 125 W mv light, B.M. 1992–172, 3♂ (BMNH), same data but: xi.1992, 1♂ (BMNH).</p><fig id="F2" position="float" orientation="portrait"><label>Figures 3–4.</label><caption><p><tp:taxon-name>Nelcyndana</tp:taxon-name> spec., male body in dorsal view. <bold>3</bold> <tp:taxon-name>Nelcyndana borneensis</tp:taxon-name>, paratype, Sarawak, Gunung Mulu, site 7 <bold>4</bold> <tp:taxon-name>Nelcyndana vantoli</tp:taxon-name>, holotype.</p></caption><graphic xmlns:xlink="http://www.w3.org/1999/xlink" xlink:href="ZooKeys-061-011-g002.jpg" position="float" orientation="portrait" xlink:type="simple"/></fig></tp:treatment-sec><tp:treatment-sec sec-type="Etymology"><title>Etymology.</title><p>This species name refers to its distribution in Borneo.</p></tp:treatment-sec><tp:treatment-sec sec-type="Description"><title>Description.</title><p>Ground colour yellowish to greenish brown, and reddish brown. Marking black or black variegated with reddish brown. Dorsal side of body silvery pilose, ventral side with longer silvery setae.</p><fig id="F3" position="float" orientation="portrait"><label>Figures 5–6.</label><caption><p><tp:taxon-name>Nelcyndana borneensis</tp:taxon-name>. <bold>5</bold> male abdomen in ventral view, paratype, Sarawak, Gunung Mulu, site 7 <bold>6</bold> male pygofer in ventral view, paratype, Sabah, Danum Valley Field Centre.</p></caption><graphic xmlns:xlink="http://www.w3.org/1999/xlink" xlink:href="ZooKeys-061-011-g003.jpg" position="float" orientation="portrait" xlink:type="simple"/></fig><sec sec-type="Male"><title>Male.</title><sec sec-type="Head"><title>Head</title><p>(<xref ref-type="fig" rid="F2">Fig. 3</xref>). Vertex black, with exception of a yellow area adjacent to supra-antennal plate and a yellow median triangle against posterior margin of head; in a few specimens the yellow colouration is more extended, leaving only the lateroproximal parts of the vertex black. Postclypeus protruding fairly strongly, black or black variegated with reddish brown, but anteriorly with greenish, glabrous nose, ventrally sometimes with reddish brown oblong marking from nose towards clypeal suture; anterior and ventral parts with 6 pairs of distinct, black transverse ridges, lateral margins of ventral part yellowish brown. Anteclypeus black, often with either basal triangle on medial keel or whole keel reddish brown. Rostrum brown with dark brown apical part reaching beyond anterior margin of hind coxae. Lorum and lateroproximal part of gena black. Antennae, supra-antennal plate and vertex lobe yellowish brown.</p></sec><sec sec-type="Thorax"><title>Thorax.</title><p>Pronotum (<xref ref-type="fig" rid="F2">Fig. 3</xref>). A pair of large, rounded rectangular, black markings, sometimes slightly variegated with reddish brown, is enclosed by a narrow, yellowish to greenish fascia along anterior pronotal margin, the pronotum collar of the same co<!--PageBreak-->lour, and a broad median fascia of the same colour that strongly widens to the anterior margin of the pronotum and to the pronotum collar.</p></sec><sec sec-type="Mesonotum"><title>Mesonotum</title><p>(<xref ref-type="fig" rid="F2">Fig. 3</xref>) with a pair of paramedian, black, obconical spots at anterior margin, reaching to one fifth to one third of mesonotum disk; spots either juxtaposed or fused at base. Scutal depressions in front of cruciform elevation covered by often fairly large round, black spots. Lateral sigillae black, anteriorly 1.5 times as broad as anterior part of paramedian obconical spots, narrow a little abruptly at one fourth of its length from base and then gradually narrow to their distal ends. Cruciform elevation yellowish.</p></sec><sec sec-type="Legs"><title>Legs.</title><p>Yellow-brown, fore and middle tarsi and distal part of fore tibia often darker brown. Fore femora with four yellow-brown spines with dark brown apical parts: a long, erect spine at proximal end of lower ridge of femur, a second spine, two-thirds as long as proximal spine, at three-fifths of lower ridge, a third, slightly shorter, spine, at four-fifths of lower ridge and a very short, triangular spine near distal end of lower ridge.</p></sec><sec sec-type="Tegmina and wings"><title>Tegmina and wings.</title><p>Hyaline. Venation of tegmina and wings yellowish to reddish brown.</p></sec><sec sec-type="Operculum"><title>Operculum</title><p>(<xref ref-type="fig" rid="F3">Fig. 5</xref>). Sickle-shaped with rounded apex reaching to either two-thirds or three-fourths of timbal cavity or to almost anterior margin of abdominal segment 2, strongly narrowed from base to one fourth of its length, about equally wide in apical three fourths. Surface of operculum with short to fairly long, adjacent setae and apical one third with very long setae especially along margins of operculum.</p></sec><sec sec-type="Abdomen"><title>Abdomen</title><p>(<xref ref-type="fig" rid="F2">Figs 3</xref>, <xref ref-type="fig" rid="F3">5</xref>). Timbal with 6 somewhat irregular evenly spaced long ribs and very faint intercalary ribs. Tergite 1 black or black-brown, tergite 2 black with a pair of paramedian yellow-brown spots at posterior margin, tergites 3–8 with a laterally widening, black fascia along anterior margin medially reaching to one third or two thirds of segment length, a laterally narrowing reddish brown fascia at about half-length of tergite and a laterally narrowing yellowish green fascia along posterior margin. Sternite 2 brownish black, sternites 3 to 7 black to black-brown but sternites 3 to 6 yellowish along posterior margin, sternite 8 castaneous.</p></sec><sec sec-type="Genitalia"><title>Genitalia</title><p>(<xref ref-type="fig" rid="F3">Fig. 6</xref>). Pygofer with more or less parallel lateral sides. Dorsal beak fairly long, slightly upcurved, yellowish brown, with black apex. Basal pygofer lobe very long, straight and narrow, apically outcurved and reaching about apex of anal segment. Upper pygofer lobes in ventral view hidden behind the basal lobes adjacent to basal pygofer lobe, narrowly rounded apically and about one fifth as long as apical part of basal lobe measured from base of upper pygofer lobe to its apex.Dorsal beak in dorsal view about an equilateral triangle with nipple-shapedapex. Clasper with basal two thirds about oval, and apical one third with a quadrangular median angle and an apically rounded lateral flap with a short spine at ventral margin. Theca chitinized, apically with a pair of long and slender, apically acute and curved, appendages. Aedeagal basal plates in ventral view triangular with strongly elongated anterior angles.</p></sec></sec><sec sec-type="Female"><title>Female.</title><sec sec-type="Head"><title>Head</title><p>as in male, but postclypeus reddish brown from nose to anterior margin of pronotum; vertex reddish brown with exception of the black lateroproximal parts that more or less enclose the paired ocelli; a black spot is attached to proximal side of median ocellus.</p></sec><sec sec-type="Thorax. Pronotum"><title>Thorax. Pronotum.</title><p>Rectangular markings as described for males are not black but reddish brown with broad black marking in the oblique fissures and narrow black marking in lateral part of ambient fissure. Mesonotum as in males.</p></sec><sec sec-type="Legs, tegmina and wings"><title>Legs, tegmina and wings</title><p>as in males.</p></sec><sec sec-type="Operculum"><title>Operculum.</title><p>Basal half broad, narrowed at half its length to two thirds of basal width; apical part curved mediad, medial margin weakly concave, and lateral margin convex to narrowly rounded apex, reaching to anterior margin or one third of sternite 2.</p></sec><sec sec-type="Abdomen"><title>Abdomen.</title><p>Tergites 2–7 with a laterally widening, black fascia along anterior margin medially reaching to one third or two thirds of segment length, a laterally narrowing, reddish brown fascia at about half-length of tergite and a laterally narrowing yellowish, green fascia along posterior margin. Tergite 8 with narrow black fascia and broader reddish brown and yellowish fasciae. Sternite 2 medially black-brown, sternites 3 to 6 with brown-black transverse band, which is one third to half as wide as sternite and reaches from anterior sternite margin to two-thirds of sternite or at most almost to its posterior margin. Segment 9 with a pair of oblong, paramedian, brown to black-brown markings and a pair of round, lateral, brown spots and brownish colouration along basal two-thirds of lower margin.</p></sec></sec></tp:treatment-sec><tp:treatment-sec sec-type="Measurements"><title>Measurements</title><p>(in mm; 6♂, 6♀). Body length ♂: 8.1–9.2 ♀: 9.0–10.3; tegmen length ♂: 8.7–10.2, ♀: 10.0–11.8; head width ♂: 2.8–3.2, ♀: 2.9–3.7; pronotum width ♂: 2.5–2.9, ♀: 2.8–3.4.<!--PageBreak--></p></tp:treatment-sec><tp:treatment-sec sec-type="Distribution"><title>Distribution</title><p>(<xref ref-type="fig" rid="F4">Fig. 7</xref>). <tp:taxon-name>Nelcyndana borneensis</tp:taxon-name> is known from various places in Borneo (Sarawak, Sabah, Kalimantan and Brunei) and is probably a Borneo endemic.</p><fig id="F4" position="float" orientation="portrait"><label>Figure 7.</label><caption><p>Distribution of <tp:taxon-name>Nelcyndana borneensis</tp:taxon-name>.</p></caption><graphic xmlns:xlink="http://www.w3.org/1999/xlink" xlink:href="ZooKeys-061-011-g004.jpg" position="float" orientation="portrait" xlink:type="simple"/></fig></tp:treatment-sec></tp:taxon-treatment><tp:taxon-treatment><tp:treatment-meta><mixed-citation publication-type="journal"><person-group><name><surname>Duffels</surname><given-names>Joannes Petrus</given-names></name></person-group><article-title>The genus <italic>Nelcyndana</italic> Stål (Hemiptera, Cicadidae, Taphurini) with description of three new species from Borneo</article-title><source>Zookeys</source><day>11</day><month>10</month><year>2010</year><volume>2010</volume><issue>61</issue><fpage>11</fpage><lpage>31</lpage><pub-id pub-id-type="doi">10.3897/zookeys.61.487</pub-id></mixed-citation></tp:treatment-meta><tp:nomenclature><tp:taxon-name>
                        <tp:taxon-name-part taxon-name-part-type="genus">Nelcyndana</tp:taxon-name-part>
                        <tp:taxon-name-part taxon-name-part-type="species">vantoli</tp:taxon-name-part>
		                    <object-id xmlns:xlink="http://www.w3.org/1999/xlink" xlink:type="simple">urn:lsid:zoobank.org:act:0C398A2C-6009-4673-B3BF-49F072AEBB64</object-id>
                    </tp:taxon-name><tp:taxon-authority>Duffels</tp:taxon-authority><tp:taxon-status xmlns:xlink="http://www.w3.org/1999/xlink" xlink:type="simple">sp. n.</tp:taxon-status><xref ref-type="fig" rid="F2">Figs 4</xref><xref ref-type="fig" rid="F5">8</xref><xref ref-type="fig" rid="F6">10</xref></tp:nomenclature><tp:treatment-sec sec-type="Type material"><title>Type material.</title><p>2♂. <bold>Holotype</bold> ♂: <bold>Malaysia: Sabah:</bold> “RMNH Leiden E SABAH / Lahad Datu, 60 km W of: / Danum Valley Field Centre / at junction Sg Segama and / Sg Palum Tambun, 150 m / 4°58"N 117°48'E”, “At light. Bridge of Segama. / 26 Mar 1987, 18.30–21.30. / Clearing, edge of untouched / evergr. lowl. rainforest / leg. Van Tol &amp; Huisman” (RMNH). <bold>Paratype: Indonesia: Kalimantan Timur:</bold> Long Tua, edge of Bahau River, 3°10'N 115°47'E, 440 m, 5–9.iv.1994, UV light, B. Hubley &amp; D.C. Darling, IIS 940526, 1♂ (ROM).</p><fig id="F5" position="float" orientation="portrait"><label>Figure 8–9.</label><caption><p><tp:taxon-name>Nelcyndana vantoli</tp:taxon-name>, holotype. <bold>8</bold> male abdomen in ventral view <bold>9</bold> male pygofer in ventral view.</p></caption><graphic xmlns:xlink="http://www.w3.org/1999/xlink" xlink:href="ZooKeys-061-011-g005.jpg" position="float" orientation="portrait" xlink:type="simple"/></fig></tp:treatment-sec><tp:treatment-sec sec-type="Etymology"><title>Etymology.</title><p>This species is dedicated to my colleague and friend Dr Jan Tol, odonatologist of the Leiden museum, for his significant contribution to our knowledge of the cicadas of Borneo.</p></tp:treatment-sec><tp:treatment-sec sec-type="Description of male holotype"><title>Description of male holotype.</title><p>Ground colour yellowish to reddish brown. Marking black or black variegated with reddish brown. Ventral side of body with short silvery setae.</p><sec sec-type="Head"><title>Head.</title><p>(<xref ref-type="fig" rid="F2">Fig. 4</xref>). Vertex reddish brown with a pair of paramedian, squarish, black markings, separated by a median reddish brown triangle at posterior margin of head and reaching from posterior margin of head to two thirds of vertex length beyond the paired ocelli. Frons black-brown. Postclypeus protruding fairly weakly, black variegated with reddish brown, medial part reddish brown from its glabrous nose ventrally to clypeal suture and dorsally to frontoclypeal suture; anterior and ventral parts of postclypeus black with 6 pairs of distinct, black transverse ridges, lateral margins of ventral part yellowish brown. Anteclypeus medially reddish brown, with dark brown mark at two thirds of keel, and turning to dark brown laterad. Rostrum brown with dark brown apical part reaching anterior margin of hind coxae. Lorum black with exception of brownish anterior angle. Gena black but brownish around antenna. Antennae, supra-antennal plate and vertex lobe yellowish to reddish brown.</p></sec><sec sec-type="Thorax"><title>Thorax.</title><p>Pronotum (<xref ref-type="fig" rid="F2">Fig. 4</xref>). A pair of large, rounded rectangular, black markings, sometimes slightly variegated with reddish brown, is enclosed by a narrow, yellowish to greenish fascia along anterior pronotal margin, the pronotum collar of the same colour, and a broad median fascia of the same colour that strongly widens to the anterior margin of the pronotum and to the pronotum collar.</p></sec><sec sec-type="Mesonotum"><title>Mesonotum</title><p>(<xref ref-type="fig" rid="F2">Fig. 4</xref>) with a pair of paramedian, juxtaposed, black, obconical spots at anterior margin, reaching to one fourth of mesonotum disk. Scutal depressions in front of cruciform elevation covered with small round, brown spots. Lateral sigillae mainly black, anteriorly 1.5 times as broad as anterior part of paramedian obconical spots, gradually narrow from base to distal end; basomedial part of sigillae variegated with the ground colour. Cruciform elevation yellowish.</p></sec><sec sec-type="Legs"><title>Legs.</title><p>Yellow-brown to greenish. Fore femora with four reddish brown spines: a long spine at proximal end of lower ridge, a second spine, two-thirds as long as proximal spine, at two thirds of lower ridge, a third spine, half as long as proximal spine at four fifths and a very short, triangular spine near distal end of lower ridge.</p></sec><sec sec-type="Tegmina and wings"><title>Tegmina and wings.</title><p>Hyaline. Costa and basal half of radius + subcosta of tegmen reddish brown, radius anterior and distal half of subcosta reddish to dark brown. Remaining venation of tegmina and wings light to dark brown.</p></sec><sec sec-type="Operculum"><title>Operculum.</title><p>(<xref ref-type="fig" rid="F5">Fig. 8</xref>). Sickle-shaped with rounded apex reaching to three-fourths of timbal cavity, strongly narrowed from base to one fourth of its length, about equally wide in apical three fourths. Surface of operculum with sparse, adjacent setae and apical one third with very long setae especially along margins of operculum.</p></sec><sec sec-type="Abdomen"><title>Abdomen.</title><p>(<xref ref-type="fig" rid="F2">Figs 4</xref>, <xref ref-type="fig" rid="F5">8</xref>). Timbal with 6 somewhat irregular evenly spaced long ribs and faint intercalary ribs. Tergite 1 black-brown, tergite 2 dark brown to black with a pair of paramedian, transverse, reddish brown markings close to posterior margin, tergites 3–8 with a laterally widening, dark brown to black fascia along anterior margin medially reaching to half or two thirds of segment length, a laterally narrowing reddish brown fascia at about half-length of tergite and a narrow yellowish fascia along posterior margin. Sternite 2 brownish black, sternites 3–5 brownish black from anterior sternite margin to about three fourths of sternite length but with lateral reddish stripes, posterior margin yellowish; sternites 6–7 brownish black, sternite 8 light brown.</p></sec><sec sec-type="Genitalia"><title>Genitalia.</title><p>(<xref ref-type="fig" rid="F5">Fig. 9</xref>). Pygofer with convex lateral sides. Dorsal beak about equitriangular, reddish, with long and narrow, brown apex. Basal pygofer lobe long and convex, and reaching just beyond apex of anal segment. Upper pygofer lobe fused with basal pygofer lobe, narrowly rounded apically and about one fifth as long as apical part of basal lobe measured from base of upper pygofer lobe to its apex.Clasper basally round and flat with a medial, long and narrow, slightly flattened, incurved spine, a shorter slightly curved lateral spine and a round protrusionat its proximal margin; medial spines of both claspers juxtaposed and of unequal length. Theca chitinized, apically with a long and fairly slender, curved chitinized appendage, and a somewhat shorter and thinner appendage; the broadest appendage with very thin spine arising from its base. Aedeagal basal plates in ventral view divided in rounded, oval lobes.</p></sec></tp:treatment-sec><tp:treatment-sec sec-type="Measurements"><title>Measurements</title><p>(in mm; 2♂). Body length 10.4–10.7; tegmen length 10.8–12.0; head width 3.2–3.3; pronotum width 2.9–3.1.</p></tp:treatment-sec><tp:treatment-sec sec-type="Remark on paratype"><title>Remark on paratype.</title><p>The paratype from Kalimantan Timur is alike to the holotype in the male genitalia, but the marking on the body is more extended and black instead of black-brown. The head is black with exception of the medial triangle at posterior margin of head, the nose of the postclypeus and the supra-antennal plates, which are reddish brown. The pronotum has a pair of black squarish markings, the mesonotum is entirely black, and the abdomen has a similar marking as the holotype, but the marking is black instead of brownish black.</p></tp:treatment-sec><tp:treatment-sec sec-type="Distribution"><title>Distribution</title><p>(<xref ref-type="fig" rid="F6">Fig. 10</xref>). <tp:taxon-name>Nelcyndana vantoli</tp:taxon-name> seems to have a restricted range in northeastern Borneo. It is known from a specimen from Danum Valley N.P. in northeastern Sabah and a specimen from Long Tua in the northeastern part of Kalimantan Timur.</p><fig id="F6" position="float" orientation="portrait"><label>Figure 10.</label><caption><p>Distribution of <tp:taxon-name>Nelcyndana vantoli</tp:taxon-name>.</p></caption><graphic xmlns:xlink="http://www.w3.org/1999/xlink" xlink:href="ZooKeys-061-011-g006.jpg" position="float" orientation="portrait" xlink:type="simple"/></fig></tp:treatment-sec></tp:taxon-treatment><tp:taxon-treatment><tp:treatment-meta><mixed-citation publication-type="journal"><person-group><name><surname>Duffels</surname><given-names>Joannes Petrus</given-names></name></person-group><article-title>The genus <italic>Nelcyndana</italic> Stål (Hemiptera, Cicadidae, Taphurini) with description of three new species from Borneo</article-title><source>Zookeys</source><day>11</day><month>10</month><year>2010</year><volume>2010</volume><issue>61</issue><fpage>11</fpage><lpage>31</lpage><pub-id pub-id-type="doi">10.3897/zookeys.61.487</pub-id></mixed-citation></tp:treatment-meta><tp:nomenclature><tp:taxon-name>
                        <tp:taxon-name-part taxon-name-part-type="genus">Nelcyndana</tp:taxon-name-part>
                        <tp:taxon-name-part taxon-name-part-type="species">mulu</tp:taxon-name-part>
		                    <object-id xmlns:xlink="http://www.w3.org/1999/xlink" xlink:type="simple">urn:lsid:zoobank.org:act:405FB5BF-13CE-4242-BC2B-CA1060A4CDC6</object-id>
                    </tp:taxon-name><tp:taxon-authority>Duffels</tp:taxon-authority><tp:taxon-status xmlns:xlink="http://www.w3.org/1999/xlink" xlink:type="simple">sp. n.</tp:taxon-status><xref ref-type="fig" rid="F7">Figs 11</xref><xref ref-type="fig" rid="F8">14</xref></tp:nomenclature><tp:treatment-sec sec-type="Type material"><title>Type material.</title><p><bold>Holotype</bold> ♂: <bold>Malaysia, Borneo: Sarawak:</bold> “SARAWAK / Gunong Mulu / Nat. Park”, “Site 23, April / W. Melinau Gorge / 250 m. 430558”, “J.D. Holloway / RGS Mulu exped. / B.M. 1978–206”, “FEG 4. Limestone / forest. MV - / canopy/understorey”(BMNH). <bold>Paratypes: Malaysia, Borneo, Sarawak:</bold> same data as holotype, 4♂ 3♀ (BMNH).</p><fig id="F7" position="float" orientation="portrait"><label>Figure 11.</label><caption><p><tp:taxon-name>Nelcyndana mulu</tp:taxon-name>, holotype, body in dorsal view.</p></caption><graphic xmlns:xlink="http://www.w3.org/1999/xlink" xlink:href="ZooKeys-061-011-g007.jpg" position="float" orientation="portrait" xlink:type="simple"/></fig></tp:treatment-sec><tp:treatment-sec sec-type="Etymology"><title>Etymology.</title><p>This species name refers to its occurrence in Gunung Mulu National Park, Sarawak, Borneo.</p></tp:treatment-sec><tp:treatment-sec sec-type="Diagnosis"><title>Diagnosis.</title><p><tp:taxon-name>Nelcyndana mulu</tp:taxon-name> is distinctly larger than <tp:taxon-name>Nelcyndana borneensis</tp:taxon-name> and <tp:taxon-name>Nelcyndana vantoli</tp:taxon-name> (head width ♂: <tp:taxon-name>Nelcyndana mulu</tp:taxon-name>: 3.8–4.0 mm; <tp:taxon-name>Nelcyndana borneensis</tp:taxon-name>: 2.8–3.2 mm and <tp:taxon-name>Nelcyndana vantoli</tp:taxon-name> 3.2–3.3 mm).The males of <tp:taxon-name>Nelcyndana mulu</tp:taxon-name> can also be separated from the other two species by the colour of the male abdominal segment 2. The anterior one third of male abdominal segment 2 is black in <tp:taxon-name>Nelcyndana mulu</tp:taxon-name>, while the whole segment is black in <tp:taxon-name>Nelcyndana borneensis</tp:taxon-name> and <tp:taxon-name>Nelcyndana vantoli</tp:taxon-name>.</p></tp:treatment-sec><tp:treatment-sec sec-type="Description"><title>Description.</title><p>Ground colour and pilosity as in <tp:taxon-name>Nelcyndana borneensis</tp:taxon-name>.</p><sec sec-type="Male"><title>Male.</title><sec sec-type="Head"><title>Head</title><p>(<xref ref-type="fig" rid="F7">Fig. 11</xref>). Vertex reddish brown with exception of a pair of paramedian, squarish, black markings between paired ocelli and posterior margin of head. Postclypeus fairly weakly protruding, medially yellowish to light reddish brown from its glabrous nose to frontoclypeal suture and ventrally (almost) to clypeal suture; lateral parts of postclypeus dark reddish brown to blackish with 6 pairs of distinct, black transverse ridges, grooves between ridges sometimes reddish brown, lateral margins of ventral part yellowish brown. Anteclypeus black with reddish brown basal triangle. Rostrum brown with dark brown apical part reaching beyond anterior margin of hind coxae. Posterior two thirds of lorum black, anterior part reddish brown. Gena reddish brown but black along inner margin of eye. Antennae, supra-antennal plate and vertex lobe yellowish to reddish brown.</p></sec><sec sec-type="Thorax"><title>Thorax.</title><p>Pronotum (<xref ref-type="fig" rid="F7">Fig. 11</xref>). A pair of large, rounded rectangular, reddish brown markings enclose a variable pattern of black marking; the reddish brown rectangles are enclosed by a narrow, greenish to yellow-brown, fascia along anterior pronotal margin, the pronotum collar of the same colour, and a broad median fascia of the same colour that strongly widens to anterior margin of pronotum and to pronotum collar.</p></sec><sec sec-type="Mesonotum"><title>Mesonotum</title><p>(<xref ref-type="fig" rid="F7">Fig. 11</xref>) with a pair of paramedian, black, obconical spots at anterior margin, reaching to one third to two fifths of mesonotum disk. Scutal depressions in front of cruciform elevation covered by round, black spots. Lateral sigillae black to<!--PageBreak--> black-brown or clouded with black to black-brown, anteriorly 1.5 times as broad as anterior part of paramedian fasciae, narrow a little abruptly at one fourth of its length from base and gradually narrow to their distal ends. Cruciform elevation yellowish.</p></sec><sec sec-type="Legs"><title>Legs.</title><p>Yellow-brown, fore tarsi and fore tibia darker brown; inner side of fore femur with dark brown marking. Fore femora with four, fairly stout, black-brown spines with light brown apices: a long and strong spine at proximal end of lower ridge of femur, a distinctly shorter spine at half-length of lower ridge, a somewhat shorter spine at four fifths of lower ridge and a very short, triangular spine near distal end of lower ridge.</p></sec><sec sec-type="Tegmina and wings"><title>Tegmina and wings.</title><p>Hyaline. Venation of tegmina and wings greenish to reddish brown.</p></sec><sec sec-type="Operculum"><title>Operculum</title><p>(<xref ref-type="fig" rid="F8">Fig. 12</xref>). As in <tp:taxon-name>Nelcyndana borneensis</tp:taxon-name>, reaching to three-fourths of timbal cavity or to almost anterior margin of abdominal segment 2,</p></sec><sec sec-type="Abdomen"><title>Abdomen</title><p>(<xref ref-type="fig" rid="F7">Figs 11</xref>–<xref ref-type="fig" rid="F8">12</xref>). Timbal with 6 evenly spaced long ribs and very narrow and faint intercalary ribs. Tergite 1 black or black-brown, tergites 2–8 with a laterally slightly widening, black fascia along anterior margin medially reaching to one third of segment or half-length, a laterally slightly narrowing reddish brown fascia at about half-length of tergite and a yellow-brown fascia along posterior margin. Sternites 2 to 7 for the greater part black-brown but yellow-brown along posterior margins; sternite 8 yellow-brown.</p></sec><sec sec-type="Genitalia"><title>Genitalia</title><p>(<xref ref-type="fig" rid="F8">Fig. 13</xref>). Pygofer with convex lateral sides. Dorsal beak about equitriangular, slightly upcurved and yellowish brown with long and narrow, black-brown apex. Basal pygofer lobe long and convex, apically flattened and reaching about apex of anal segment. Upper pygofer lobe narrowly separated from basal pygofer lobe and two thirds as long as apical part of basal lobe measured from base of upper pygofer lobe to its apex. Claspers juxtaposed, narrow, incurved and narrowing to acute apex and with laterobasal equilateral triangular, protrusions; lateral clasper lobes protruding and rounded. Aedeagus apically slightly upcurved. Apex of theca with two fairly narrow dagger-shaped appendages, and a very thin, long spine and a very thin, short spine. Aedeagal basal plates triangular.</p></sec></sec><sec sec-type="Female"><title>Female.</title><sec sec-type="Head"><title>Head.</title><p>Vertex reddish brown with a black spot laterally of paired ocelli only or with black marking restricted to lateroproximal part of vertex. Postclypeus reddish brown to black, but medially yellowish from nose to frontoclypeal suture or from frontoclypeal suture to (almost) clypeal suture; lateral parts of postclypeus with 7 pairs of brown to black transverse ridges. Anteclypeus and rostrum as in male. Antenna, supra-antennal plate, vertex lobe and gena yellowish to reddish brown. Lorum reddish brown but posterior two thirds of lorum more or less black in two paratypes.</p></sec><sec sec-type="Thorax"><title>Thorax.</title><p>Pronotum. As in male, but the rectangular, reddish brown markings do not enclose any black marking.<!--PageBreak--></p></sec><sec sec-type="Mesonotum"><title>Mesonotum</title><p>with a pair of paramedian, juxtaposed, black to brown, obconical spots at anterior margin, reaching to two fifths of mesonotum disk. Scutal depressions in front of cruciform elevation with round, brown spots. Lateral sigillae black to very faint and reddish brown without black marking. Cruciform elevation yellowish.</p></sec><sec sec-type="Legs, tegmina and wings"><title>Legs, tegmina and wings</title><p>as in male</p></sec><sec sec-type="Operculum"><title>Operculum.</title><p>Basal half broad, operculum narrowed at half its length to two thirds of basal width, medial margin concave, lateral margin of apical part basally parallel to medial margin, laterodistal angle obtusely rounded, apical margin straight, reaching to anterior margin or one third of sternite 2 and making an angle of 60 degrees with medial margin.</p></sec><sec sec-type="Abdomen"><title>Abdomen.</title><p>One paratype has the following marking: tergite 2 with black-brown fascia, about as broad as cruciform elevation, along anterior tergite margin, tergites 3–7 with transverse, black fasciae along anterior margins, that on tergite 3 reaches medially to two fifths of tergite length, that on tergite 4 to one third and those on tergites 5–8 to one fourth or one fifth of tergite length, the fasciae on tergites 3–8 widen laterally to reach to two thirds of tergite length. Sternite 2 medially black-brown, sternites 3 to 6 with brown-black transverse band, which is two thirds as broad as sternite and reaches from anterior sternite margin to two-thirds of sternite, sternite 7 medially black-brown. Segment 9 dorsally with a pair of oblong, paramedian, dark brown markings, laterally with a pair of round, lateral, brown spots and ventrally with brownish colouration along basal two-thirds of lower margin. The other two paratypes differ in <!--PageBreak-->the following features: dorsal marking with much narrower and partly missing fasciae; sternite 2 medially brownish, sternite 3 with black-brown transverse band, half as wide as sternite, sternites 4–6 with dark brownish median marking, one third to half as wide as sternite. Segment 9 similar but missing the lateral spots.</p><fig id="F8" position="float" orientation="portrait"><label>Figures 12–13.</label><caption><p><tp:taxon-name>Nelcyndana mulu</tp:taxon-name>, holotype <bold>12</bold> male abdomen in ventral view <bold>13</bold> male pygofer in ventral view.</p></caption><graphic xmlns:xlink="http://www.w3.org/1999/xlink" xlink:href="ZooKeys-061-011-g008.jpg" position="float" orientation="portrait" xlink:type="simple"/></fig></sec></sec></tp:treatment-sec><tp:treatment-sec sec-type="Measurements"><title>Measurements</title><p>(in mm; 5♂, 2♀). Body length ♂: 9.9–11.7, ♀: 12.0–12.4; tegmen length ♂: 12.7–12.9, ♀: 14.2–15.0; head width ♂: 3.8–4.0, ♀: 4.0–4.3; pronotum width ♂: 3.6–3.8, ♀: 3.8–4.1.</p></tp:treatment-sec><tp:treatment-sec sec-type="Distribution"><title>Distribution</title><p>(<xref ref-type="fig" rid="F9">Fig. 14</xref>). <tp:taxon-name>Nelcyndana mulu</tp:taxon-name> is only known from the Melinau Gorge in Gunung Mulu N.P. in Sarawak).</p><fig id="F9" position="float" orientation="portrait"><label>Figure 14.</label><caption><p>Distribution of <tp:taxon-name>Nelcyndana mulu</tp:taxon-name>.</p></caption><graphic xmlns:xlink="http://www.w3.org/1999/xlink" xlink:href="ZooKeys-061-011-g009.jpg" position="float" orientation="portrait" xlink:type="simple"/></fig></tp:treatment-sec></tp:taxon-treatment><ref-list><ref id="B18"><mixed-citation xmlns:xlink="http://www.w3.org/1999/xlink" xlink:type="simple"><person-group><name name-style="western"><surname>Stål</surname><given-names>C</given-names></name></person-group> (<year>1870</year>) <article-title>Hemiptera insularum Philippinarum. Bidrag till Philippinska oarnes Hemipter-fauna.</article-title><source>Ofversigt af Svenska Vetenskaps-Akademiens Forhandlingar, Stockholm.</source><volume>27</volume>: <fpage>607</fpage>–<lpage>776</lpage>; pls. 7–9.</mixed-citation></ref><ref id="B6"><mixed-citation xmlns:xlink="http://www.w3.org/1999/xlink" xlink:type="simple"><person-group><name name-style="western"><surname>Distant</surname><given-names>WL</given-names></name></person-group> (<year>1905</year>)<article-title> Rhynchotal notes. XXXIII.</article-title><source>Annals and Magazine of natural History (7)</source><volume>16</volume>:<fpage>22</fpage>-<lpage>35</lpage>.</mixed-citation></ref><ref id="B7"><mixed-citation xmlns:xlink="http://www.w3.org/1999/xlink" xlink:type="simple"><person-group><name name-style="western"><surname>Distant</surname><given-names>WL</given-names></name></person-group> (<year>1906</year>) <source>A synonymic catalogue of Homoptera. Part 1. Cicadidae.</source><publisher-name>Trustees British Museum</publisher-name>, <publisher-loc>London</publisher-loc>, <lpage>207</lpage> pp.</mixed-citation></ref><ref id="B17"><mixed-citation xmlns:xlink="http://www.w3.org/1999/xlink" xlink:type="simple"><person-group><name name-style="western"><surname>Moulton</surname><given-names>JC</given-names></name></person-group> (<year>1923</year>) <article-title>Cicadas of Malaysia</article-title>. <source>Journal of the Federated Malay States Museum</source><volume>11</volume>: <fpage>69</fpage>–<lpage>182</lpage>, pls. 1–5.</mixed-citation></ref><ref id="B14"><mixed-citation xmlns:xlink="http://www.w3.org/1999/xlink" xlink:type="simple"><person-group><name name-style="western"><surname>Metcalf</surname><given-names>ZP</given-names></name></person-group> (<year>1963</year>) <source>Cicadoidea, General catalogue of the Homoptera 8 (2) Tibicinidae.</source><publisher-name>North Carolina State College</publisher-name>, <publisher-loc>Raleigh, North Carolina</publisher-loc>, iv + <lpage>492</lpage> pp.</mixed-citation></ref><ref id="B10"><mixed-citation xmlns:xlink="http://www.w3.org/1999/xlink" xlink:type="simple"><person-group><name name-style="western"><surname>Duffels</surname><given-names>JP</given-names></name><name name-style="western"><surname>Van der Laan</surname><given-names>PA</given-names></name></person-group> (<year>1985</year>) <source>Catalogue of the Cicadoidea (Homoptera, Auchenorhyncha) 1956–1980. Series Entomologica</source><volume>34</volume>: i-xiv + <fpage>1</fpage>–<lpage>414</lpage>.</mixed-citation></ref><ref id="B3"><mixed-citation xmlns:xlink="http://www.w3.org/1999/xlink" xlink:type="simple"><person-group><name name-style="western"><surname>Chou</surname><given-names>I</given-names></name><name name-style="western"><surname>Lei</surname><given-names>L</given-names></name><name name-style="western"><surname>Li</surname><given-names>L</given-names></name><name name-style="western"><surname>Lu</surname><given-names>X</given-names></name><name name-style="western"><surname>Yao,</surname><given-names>W</given-names></name></person-group> (<year>1997</year>) <article-title>The Cicadidae of China (Homoptera: Cicadoidea).</article-title><source>Illustrataj Insect-faunoj</source><volume>2</volume>: <fpage>1</fpage>–<lpage>380</lpage>,pls. 1–16 </mixed-citation></ref><ref id="B16"><mixed-citation xmlns:xlink="http://www.w3.org/1999/xlink" xlink:type="simple"><person-group><name name-style="western"><surname>Moulds</surname><given-names>MS</given-names></name></person-group> (<year>2005</year>)<article-title> An appraisal of the higher classification of cicadas (Hemiptera: Cicadoidea) with special reference to the Australian fauna.</article-title><source>Records of the Australian Museum</source><volume>57</volume>:<fpage>375</fpage>-<lpage>446</lpage>.</mixed-citation></ref><ref id="B13"><mixed-citation xmlns:xlink="http://www.w3.org/1999/xlink" xlink:type="simple"><person-group><name name-style="western"><surname>Lee</surname><given-names>YJ</given-names></name></person-group> (<year>2010</year>)<article-title> Cicadas (Insecta: Hemiptera: Cicadidae) of Mindanao, Philippines, with the description of a new genus and a new species.</article-title><source>Zootaxa</source><volume>2351</volume>:<fpage>14</fpage>-<lpage>28</lpage>.</mixed-citation></ref><ref id="B4"><mixed-citation xmlns:xlink="http://www.w3.org/1999/xlink" xlink:type="simple"><person-group><name name-style="western"><surname>Distant</surname><given-names>WL</given-names></name></person-group> (<year>1890</year>) <source>A monograph of Oriental Cicadidae</source><volume>3</volume>. <publisher-name>West, Newman &amp; Co.</publisher-name>, <publisher-loc>London</publisher-loc>, <fpage>49</fpage>–<lpage>72</lpage> + plates v-vi.</mixed-citation></ref><ref id="B5"><mixed-citation xmlns:xlink="http://www.w3.org/1999/xlink" xlink:type="simple"><person-group><name name-style="western"><surname>Distant</surname><given-names>WL</given-names></name></person-group> (<year>1892</year>) <source>A monograph of Oriental Cicadidae.</source> Part <volume>6</volume>. <publisher-name>Indian Museum</publisher-name>, <publisher-loc>Calcutta</publisher-loc>. <fpage>121</fpage>–<lpage>144</lpage>, pls 13–14.</mixed-citation></ref><ref id="B22"><mixed-citation xmlns:xlink="http://www.w3.org/1999/xlink" xlink:type="simple"><person-group><name name-style="western"><surname>Zaidi</surname><given-names>MI</given-names></name><name name-style="western"><surname>Ruslan</surname><given-names>MY</given-names></name></person-group> (<year>1997</year>) <source>Notes on cicadas (Homoptera, Cicadoidea) in the Zoological Reference Collection, National University of Singapore.</source> Serangga <volume>2</volume>: <fpage>217</fpage>-<lpage>233</lpage>.</mixed-citation></ref><ref id="B23"><mixed-citation xmlns:xlink="http://www.w3.org/1999/xlink" xlink:type="simple"><person-group><name name-style="western"><surname>Zaidi</surname><given-names>MI</given-names></name><name name-style="western"><surname>Ruslan</surname><given-names>MY</given-names></name></person-group> (<year>1998</year>) <source>Notes on cicadas (Homoptera: Cicadoidea) in the reference collection of Sarawak Museum.</source> Serangga <volume>3</volume>: <fpage>343</fpage>–<lpage>371</lpage>.</mixed-citation></ref><ref id="B21"><mixed-citation xmlns:xlink="http://www.w3.org/1999/xlink" xlink:type="simple"><person-group><name name-style="western"><surname>Zaidi</surname><given-names>MI</given-names></name><name name-style="western"><surname>Ruslan</surname><given-names>MY</given-names></name><name name-style="western"><surname>Azman</surname><given-names>S</given-names></name></person-group> (<year>2000b</year>) <source>Notes on Cicadas (Homoptera: Cicadoidea) in the reference collection of Sabah Forestry Research Institute, Sandakan.</source> Serangga <volume>5</volume>: <fpage>197</fpage>–<lpage>220</lpage>.</mixed-citation></ref><ref id="B20"><mixed-citation xmlns:xlink="http://www.w3.org/1999/xlink" xlink:type="simple"><person-group><name name-style="western"><surname>Zaidi</surname><given-names>MI</given-names></name><name name-style="western"><surname>Noramly</surname><given-names>BM</given-names></name><name name-style="western"><surname>Ruslan</surname><given-names>MY</given-names></name></person-group> (<year>2000a</year>)<article-title> Cicadas (Homoptera: Cicadoidea) from Tibow, Sabah.</article-title><source>Serangga</source><volume>5</volume>:<fpage>319</fpage>-<lpage>333</lpage>.</mixed-citation></ref><ref id="B19"><mixed-citation xmlns:xlink="http://www.w3.org/1999/xlink" xlink:type="simple"><person-group><name name-style="western"><surname>Zaidi</surname><given-names>MI</given-names></name><name name-style="western"><surname>Azman</surname><given-names>S</given-names></name><name name-style="western"><surname>Nordin</surname><given-names>W</given-names></name></person-group> (<year>2004</year>)<article-title> Cicada (Homoptera: Cicadoidea) fauna of Tabin Wildlife Reserve, Lahad Datu, Sabah: A preliminary record.</article-title><source>Serangga</source><volume>9</volume>:<fpage>131</fpage>-<lpage>138</lpage>.</mixed-citation></ref></ref-list></tp:taxon-treatment>
